# Supplementary material for: Human rhinovirus 16 induces an ICAM-1-PKR-ATF2 axis to modulate macrophage functions
Source: J Virol. 2024 Sep 26;98(10):e01499-24. doi: 10.1128/jvi.01499-24 (PMC11495057; doi:10.1128/jvi.01499-24)
Supplement: Table S1 — Primer list. [file jvi.01499-24-s0001.xlsx]

## Sheet: Feuil1
Table S1: Primers list
Gene	Forward	Reverse
ARL5b	ATGGGGCTGATCTTCGCCAAACT	CACCAATCCGGGAGGTCATCCACTCT
promARL5b	GGACGCAGATCAGTAAGCCA	TTTCCGCCGAGAAATAGGGG
ATF2	TGTGAATTCTGCCAGGCAAT	CTCGTTGGTAAAACGCTGGC
HRV	GTGAAGAGCCGCGTGTGCT	GCTGCAGGTTTAAGGTTAGCC
IFNa	ACAACCTCCCAGGCACAAGGGCTGTATTT	TGATGGCAACCAGTTCCAGAAGGCTCAAG
IFNb	GTTCCTTAGGATTTCCACTCTGACTATGGTCC	GAACTTTGACATCCCTGAGGAGATTAAGCAGC
IL-6	CTGCAGCCACTGGTTCTGT	CCAGAGCTGTGCAGATGAGT
Mx1	CTGGTGCTGAAACTGAAGAAAC	TACCTCTGAAGCATCCGAAATC
TBP	GAGCCAAGAGTGAAGAACAGTC	GCTCCCCACCATATTCTGAATCT
TFNa	AGATGATCTGACTGCCTGGG	CAGCCTCTTCTCCTTCCTGA
